# Supplementary material for: Chronotoxicity of Acrylamide in Mice Fed a High-Fat Diet: The Involvement of Liver CYP2E1 Upregulation and Gut Leakage
Source: Molecules. 2023 Jun 30;28(13):5132. doi: 10.3390/molecules28135132 (PMC10343525; doi:10.3390/molecules28135132)
Supplement: Supplementary file 1 [file molecules-28-05132-s001.zip]

Archive with 1 entries (1 files):
- molecules-2429870-supplementary.pdf
